# Supplementary material for: Application of compound material alleviates saline and alkaline stress in cotton leaves through regulation of the transcriptome
Source: BMC Plant Biol. 2020 Oct 8;20:462. doi: 10.1186/s12870-020-02649-0 (PMC7542905; doi:10.1186/s12870-020-02649-0)
Supplement: Supplementary file 1 — Additional file 1: Table S1. Statistical analyses and mapping results of RNA sequencing reads. Table S2. Primers used in qRT-PCR analysis. [file 12870_2020_2649_MOESM1_ESM.xlsx]

## Sheet: Table S1
Table S1. Statistical analyses and mapping results of RNA sequencing reads
Samples	Total Raw reads	Clean reads	GC Content (%)	%≥Q30	Mapped Reads
CK-Y-1	45813402	42695256	44.82	95	0.664
CK-Y-2	42106510	39077710	44.83	94.83	0.669
CK-Y-3	40240964	37604164	44.97	94.28	0.659
P-Y-1	45856238	42740876	45.87	94.62	0.626
P-Y-2	44860014	41950612	45.29	94.52	0.608
P-Y-3	42891436	40131734	45.11	94.42	0.674
CK-J-1	39383602	36783246	45.08	94.95	0.667
CK-J-2	43167846	40310878	44.62	94.38	0.669
CK-J-3	41994894	39255502	44.85	94.84	0.654
P-J-1	48086296	44812474	45.25	94.77	0.621
P-J-2	41575744	38777928	45.16	94.84	0.646
P-J-3	46309198	43570146	46.58	92.39	0.536

## Sheet: Table S2
Supplementary Table S2. Primers used in qRT-PCR analysis
ID	Name of primer	Sequence (5'to3')
A06G1717	A06G1717-F	GGTGAAAACCCTAACCAAGA
	A06G1717-R	TGCCTACACAATCCACGA
D10G1977	D10G1977-F	TGGAAATGAGGCAACAGAG
	D10G1977-R	CAGAATATCGGCACATGAGA
A10G1885	A10G1885-2F	CCACGGATAAAAGTCCCA
	A10G1885-2R	GAGCCGCCAATATCAGAA
D11G2319	D11G2319-F	TCGTTCGCCTTCACTTTC
	D11G2319-R	GGGGTTGCTGTTTTCTCA
D07G0389	D07G0389-2F	AGACCGTTTCTTGTGCTGA
	D07G0389-2R	CCCATCTCTCCTTCCTGTT
D03G1359	D03G1359-F	CTGGAGAAAATGGTGGGA
	D03G1359-R	CAATGGTGGCAATAAGGAG
A02G0329	A02G0329-F	AAACCACCAAACTCACGAAC
	A02G0329-R	CAAATGACCTCCTCCACCT
A04G0055	A04G0055-F	TCCCCTAAATCCAACTCCA
	A04G0055-R	TGTCGTGTCCTCTTCCATC
D05G4016	D05G4016-F	TTGGCTTTGATGCTGTTG
	D05G4016-R	TCTGTTTGTCCTTCTTTCTCTG
GHEF1A	GHEF1A-F	AGACCACCAAGTACTACTGCAC
	GHEF1A-R	CCACCAATCTTGTACACATCC
